# Supplementary material for: A new introduced species in South America: the Asian water bug Synaptonecta issa (Distant, 1910) (Heteroptera, Micronectidae)
Source: Biodivers Data J. 2026 Jul 20;14:e186680. doi: 10.3897/BDJ.14.e186680 (PMC13408565; doi:10.3897/BDJ.14.e186680)
Supplement: XML Treatment for Synaptonecta issa [file BDJ.14.e186680-treatment1.xml]

<!DOCTYPE tp:taxon-treatment
  PUBLIC "-//TaxonX//DTD Taxonomic Treatment Publishing DTD v0 20100105//EN" "tax-treatment-NSO.dtd">
<tp:taxon-treatment xmlns:tp="http://www.plazi.org/taxpub"><tp:treatment-meta><mixed-citation publication-type="journal"><person-group><name><surname>Sanchez-Muelas</surname><given-names>Jonathan David</given-names></name><name><surname>González Obando</surname><given-names>Ranulfo</given-names></name><name><surname>Salazar-Rivera</surname><given-names>Karol Viviana</given-names></name><name><surname>Barbosa</surname><given-names>Julianna Freires</given-names></name><name><surname>Moreira</surname><given-names>Felipe Ferraz Figueiredo</given-names></name></person-group><article-title>A new introduced species in South America: the Asian water bug <italic><tp:taxon-name><tp:taxon-name-part taxon-name-part-type="genus" reg="Synaptonecta">Synaptonecta</tp:taxon-name-part> <tp:taxon-name-part taxon-name-part-type="species" reg="issa">issa</tp:taxon-name-part></tp:taxon-name></italic> (Distant, 1910) (<tp:taxon-name><tp:taxon-name-part taxon-name-part-type="suborder" reg="Heteroptera">Heteroptera</tp:taxon-name-part></tp:taxon-name>, <tp:taxon-name><tp:taxon-name-part taxon-name-part-type="family" reg="Micronectidae">Micronectidae</tp:taxon-name-part></tp:taxon-name>)</article-title><source>Biodivers Data J</source><day>20</day><month>07</month><year>2026</year><volume>14</volume><pub-id pub-id-type="doi">10.3897/BDJ.14.e186680</pub-id></mixed-citation></tp:treatment-meta><tp:nomenclature><tp:taxon-name><object-id xmlns:xlink="http://www.w3.org/1999/xlink" content-type="arpha" xlink:type="simple">34B348D8-3349-597B-A33D-01436BC5A5FC</object-id><tp:taxon-name-part taxon-name-part-type="genus">Synaptonecta</tp:taxon-name-part> <tp:taxon-name-part taxon-name-part-type="species">issa</tp:taxon-name-part></tp:taxon-name><tp:taxon-authority>(Distant, 1910)</tp:taxon-authority></tp:nomenclature><tp:treatment-sec sec-type="materials"><title>Materials</title><list list-type="alpha-lower" list-content="occurrences"><list-item><p><bold>Type status:</bold> <named-content xmlns:xlink="http://www.w3.org/1999/xlink" content-type="dwc:typeStatus" xlink:type="simple">Other material</named-content>. <bold>Occurrence:</bold> catalogNumber: <named-content xmlns:xlink="http://www.w3.org/1999/xlink" content-type="dwc:catalogNumber" xlink:type="simple">MUSENUV33939</named-content>; recordedBy: <named-content xmlns:xlink="http://www.w3.org/1999/xlink" content-type="dwc:recordedBy" xlink:type="simple">J.D. Sanchez-Muelas | K.V. Salazar-Rivera | D. Hernández-Romero | R. González</named-content>; individualCount: <named-content xmlns:xlink="http://www.w3.org/1999/xlink" content-type="dwc:individualCount" xlink:type="simple">6</named-content>; sex: <named-content xmlns:xlink="http://www.w3.org/1999/xlink" content-type="dwc:sex" xlink:type="simple">2 males, 1 female</named-content>; lifeStage: <named-content xmlns:xlink="http://www.w3.org/1999/xlink" content-type="dwc:lifeStage" xlink:type="simple">3 adults, 3 juveniles</named-content>; occurrenceStatus: <named-content xmlns:xlink="http://www.w3.org/1999/xlink" content-type="dwc:occurrenceStatus" xlink:type="simple">present</named-content>; occurrenceID: <named-content xmlns:xlink="http://www.w3.org/1999/xlink" content-type="dwc:occurrenceID" xlink:type="simple">CB4927DB-2B22-5741-AD63-D3A6CA613B1D</named-content>; <bold>Taxon:</bold> scientificName: <named-content xmlns:xlink="http://www.w3.org/1999/xlink" content-type="dwc:scientificName" xlink:type="simple"><tp:taxon-name><tp:taxon-name-part taxon-name-part-type="genus" reg="Synaptonecta">Synaptonecta</tp:taxon-name-part> <tp:taxon-name-part taxon-name-part-type="species" reg="issa">issa</tp:taxon-name-part></tp:taxon-name></named-content>; kingdom: <named-content xmlns:xlink="http://www.w3.org/1999/xlink" content-type="dwc:kingdom" xlink:type="simple"><tp:taxon-name><tp:taxon-name-part taxon-name-part-type="kingdom" reg="Animalia">Animalia</tp:taxon-name-part></tp:taxon-name></named-content>; phylum: <named-content xmlns:xlink="http://www.w3.org/1999/xlink" content-type="dwc:phylum" xlink:type="simple"><tp:taxon-name><tp:taxon-name-part taxon-name-part-type="phylum" reg="Arthropoda">Arthropoda</tp:taxon-name-part></tp:taxon-name></named-content>; class: <named-content xmlns:xlink="http://www.w3.org/1999/xlink" content-type="dwc:class" xlink:type="simple"><tp:taxon-name><tp:taxon-name-part taxon-name-part-type="class" reg="Insecta">Insecta</tp:taxon-name-part></tp:taxon-name></named-content>; order: <named-content xmlns:xlink="http://www.w3.org/1999/xlink" content-type="dwc:order" xlink:type="simple"><tp:taxon-name><tp:taxon-name-part taxon-name-part-type="order" reg="Hemiptera">Hemiptera</tp:taxon-name-part></tp:taxon-name></named-content>; family: <named-content xmlns:xlink="http://www.w3.org/1999/xlink" content-type="dwc:family" xlink:type="simple"><tp:taxon-name><tp:taxon-name-part taxon-name-part-type="family" reg="Micronectidae">Micronectidae</tp:taxon-name-part></tp:taxon-name></named-content>; genus: <named-content xmlns:xlink="http://www.w3.org/1999/xlink" content-type="dwc:genus" xlink:type="simple"><tp:taxon-name><tp:taxon-name-part taxon-name-part-type="genus" reg="Synaptonecta">Synaptonecta</tp:taxon-name-part></tp:taxon-name></named-content>; taxonRank: <named-content xmlns:xlink="http://www.w3.org/1999/xlink" content-type="dwc:taxonRank" xlink:type="simple">issa</named-content>; taxonomicStatus: <named-content xmlns:xlink="http://www.w3.org/1999/xlink" content-type="dwc:taxonomicStatus" xlink:type="simple">Species</named-content>; <bold>Location:</bold> continent: <named-content xmlns:xlink="http://www.w3.org/1999/xlink" content-type="dwc:continent" xlink:type="simple">South America</named-content>; country: <named-content xmlns:xlink="http://www.w3.org/1999/xlink" content-type="dwc:country" xlink:type="simple">Colombia</named-content>; countryCode: <named-content xmlns:xlink="http://www.w3.org/1999/xlink" content-type="dwc:countryCode" xlink:type="simple">CO</named-content>; stateProvince: <named-content xmlns:xlink="http://www.w3.org/1999/xlink" content-type="dwc:stateProvince" xlink:type="simple">Valle del Cauca</named-content>; county: <named-content xmlns:xlink="http://www.w3.org/1999/xlink" content-type="dwc:county" xlink:type="simple">Buenaventura</named-content>; locality: <named-content xmlns:xlink="http://www.w3.org/1999/xlink" content-type="dwc:locality" xlink:type="simple">Citronela</named-content>; verbatimLocality: <named-content xmlns:xlink="http://www.w3.org/1999/xlink" content-type="dwc:verbatimLocality" xlink:type="simple">Humedal. Punto 1</named-content>; verbatimElevation: <named-content xmlns:xlink="http://www.w3.org/1999/xlink" content-type="dwc:verbatimElevation" xlink:type="simple">27</named-content>; locationRemarks: <named-content xmlns:xlink="http://www.w3.org/1999/xlink" content-type="dwc:locationRemarks" xlink:type="simple">wetland near the road to Dagua River</named-content>; verbatimCoordinates: <named-content xmlns:xlink="http://www.w3.org/1999/xlink" content-type="dwc:verbatimCoordinates" xlink:type="simple"><named-content content-type="dwc:verbatimCoordinates" xlink:type="simple">3°51'52"N 76°58'02"W</named-content></named-content>; decimalLatitude: <named-content xmlns:xlink="http://www.w3.org/1999/xlink" content-type="dwc:decimalLatitude" xlink:type="simple">3.86455</named-content>; decimalLongitude: <named-content xmlns:xlink="http://www.w3.org/1999/xlink" content-type="dwc:decimalLongitude" xlink:type="simple">-76.967145</named-content>; geodeticDatum: <named-content xmlns:xlink="http://www.w3.org/1999/xlink" content-type="dwc:geodeticDatum" xlink:type="simple">WGS84</named-content>; georeferenceProtocol: <named-content xmlns:xlink="http://www.w3.org/1999/xlink" content-type="dwc:georeferenceProtocol" xlink:type="simple">GPS</named-content>; <bold>Identification:</bold> identifiedBy: <named-content xmlns:xlink="http://www.w3.org/1999/xlink" content-type="dwc:identifiedBy" xlink:type="simple">J.D. Sanchez-Muelas | J.F. Barbosa</named-content>; dateIdentified: <named-content xmlns:xlink="http://www.w3.org/1999/xlink" content-type="dwc:dateIdentified" xlink:type="simple">2024</named-content>; <bold>Event:</bold> samplingProtocol: <named-content xmlns:xlink="http://www.w3.org/1999/xlink" content-type="dwc:samplingProtocol" xlink:type="simple">Aquatic D Shaped Net</named-content>; eventDate: <named-content xmlns:xlink="http://www.w3.org/1999/xlink" content-type="dwc:eventDate" xlink:type="simple">14/10/2023</named-content>; year: <named-content xmlns:xlink="http://www.w3.org/1999/xlink" content-type="dwc:year" xlink:type="simple">2023</named-content>; month: <named-content xmlns:xlink="http://www.w3.org/1999/xlink" content-type="dwc:month" xlink:type="simple">10</named-content>; day: <named-content xmlns:xlink="http://www.w3.org/1999/xlink" content-type="dwc:day" xlink:type="simple">14</named-content>; <bold>Record Level:</bold> language: <named-content xmlns:xlink="http://www.w3.org/1999/xlink" content-type="dwc:language" xlink:type="simple">en</named-content>; institutionID: <named-content xmlns:xlink="http://www.w3.org/1999/xlink" content-type="dwc:institutionID" xlink:type="simple">890.399.010-6</named-content>; collectionID: <named-content xmlns:xlink="http://www.w3.org/1999/xlink" content-type="dwc:collectionID" xlink:type="simple">RNC:77</named-content>; institutionCode: <named-content xmlns:xlink="http://www.w3.org/1999/xlink" content-type="dwc:institutionCode" xlink:type="simple">Museo de entomología de la Universidad del Valle (MUSENUV)</named-content>; collectionCode: <named-content xmlns:xlink="http://www.w3.org/1999/xlink" content-type="dwc:collectionCode" xlink:type="simple">MUSENUV</named-content>; basisOfRecord: <named-content xmlns:xlink="http://www.w3.org/1999/xlink" content-type="dwc:basisOfRecord" xlink:type="simple">PreservedSpecimen</named-content>; <bold>Material Entity:</bold> preparations: <named-content xmlns:xlink="http://www.w3.org/1999/xlink" content-type="dwc:preparations" xlink:type="simple">whole animal (EtOH)</named-content></p></list-item><list-item><p><bold>Type status:</bold> <named-content xmlns:xlink="http://www.w3.org/1999/xlink" content-type="dwc:typeStatus" xlink:type="simple">Other material</named-content>. <bold>Occurrence:</bold> catalogNumber: <named-content xmlns:xlink="http://www.w3.org/1999/xlink" content-type="dwc:catalogNumber" xlink:type="simple">MUSENUV33940</named-content>; recordedBy: <named-content xmlns:xlink="http://www.w3.org/1999/xlink" content-type="dwc:recordedBy" xlink:type="simple">J.D. Sanchez-Muelas | J. Hernández-Benavides | R. González</named-content>; individualCount: <named-content xmlns:xlink="http://www.w3.org/1999/xlink" content-type="dwc:individualCount" xlink:type="simple">2</named-content>; sex: <named-content xmlns:xlink="http://www.w3.org/1999/xlink" content-type="dwc:sex" xlink:type="simple">1 male, 1 female</named-content>; lifeStage: <named-content xmlns:xlink="http://www.w3.org/1999/xlink" content-type="dwc:lifeStage" xlink:type="simple">adult</named-content>; occurrenceStatus: <named-content xmlns:xlink="http://www.w3.org/1999/xlink" content-type="dwc:occurrenceStatus" xlink:type="simple">present</named-content>; occurrenceID: <named-content xmlns:xlink="http://www.w3.org/1999/xlink" content-type="dwc:occurrenceID" xlink:type="simple">C5676151-9FA5-5DD6-91FA-01F7FA14FE73</named-content>; <bold>Taxon:</bold> scientificName: <named-content xmlns:xlink="http://www.w3.org/1999/xlink" content-type="dwc:scientificName" xlink:type="simple"><tp:taxon-name><tp:taxon-name-part taxon-name-part-type="genus" reg="Synaptonecta">Synaptonecta</tp:taxon-name-part> <tp:taxon-name-part taxon-name-part-type="species" reg="issa">issa</tp:taxon-name-part></tp:taxon-name></named-content>; kingdom: <named-content xmlns:xlink="http://www.w3.org/1999/xlink" content-type="dwc:kingdom" xlink:type="simple"><tp:taxon-name><tp:taxon-name-part taxon-name-part-type="kingdom" reg="Animalia">Animalia</tp:taxon-name-part></tp:taxon-name></named-content>; phylum: <named-content xmlns:xlink="http://www.w3.org/1999/xlink" content-type="dwc:phylum" xlink:type="simple"><tp:taxon-name><tp:taxon-name-part taxon-name-part-type="phylum" reg="Arthropoda">Arthropoda</tp:taxon-name-part></tp:taxon-name></named-content>; class: <named-content xmlns:xlink="http://www.w3.org/1999/xlink" content-type="dwc:class" xlink:type="simple"><tp:taxon-name><tp:taxon-name-part taxon-name-part-type="class" reg="Insecta">Insecta</tp:taxon-name-part></tp:taxon-name></named-content>; order: <named-content xmlns:xlink="http://www.w3.org/1999/xlink" content-type="dwc:order" xlink:type="simple"><tp:taxon-name><tp:taxon-name-part taxon-name-part-type="order" reg="Hemiptera">Hemiptera</tp:taxon-name-part></tp:taxon-name></named-content>; family: <named-content xmlns:xlink="http://www.w3.org/1999/xlink" content-type="dwc:family" xlink:type="simple"><tp:taxon-name><tp:taxon-name-part taxon-name-part-type="family" reg="Micronectidae">Micronectidae</tp:taxon-name-part></tp:taxon-name></named-content>; genus: <named-content xmlns:xlink="http://www.w3.org/1999/xlink" content-type="dwc:genus" xlink:type="simple"><tp:taxon-name><tp:taxon-name-part taxon-name-part-type="genus" reg="Synaptonecta">Synaptonecta</tp:taxon-name-part></tp:taxon-name></named-content>; taxonRank: <named-content xmlns:xlink="http://www.w3.org/1999/xlink" content-type="dwc:taxonRank" xlink:type="simple">issa</named-content>; taxonomicStatus: <named-content xmlns:xlink="http://www.w3.org/1999/xlink" content-type="dwc:taxonomicStatus" xlink:type="simple">Species</named-content>; <bold>Location:</bold> continent: <named-content xmlns:xlink="http://www.w3.org/1999/xlink" content-type="dwc:continent" xlink:type="simple">South America</named-content>; country: <named-content xmlns:xlink="http://www.w3.org/1999/xlink" content-type="dwc:country" xlink:type="simple">Colombia</named-content>; countryCode: <named-content xmlns:xlink="http://www.w3.org/1999/xlink" content-type="dwc:countryCode" xlink:type="simple">CO</named-content>; stateProvince: <named-content xmlns:xlink="http://www.w3.org/1999/xlink" content-type="dwc:stateProvince" xlink:type="simple">Valle del Cauca</named-content>; county: <named-content xmlns:xlink="http://www.w3.org/1999/xlink" content-type="dwc:county" xlink:type="simple">Buenaventura</named-content>; locality: <named-content xmlns:xlink="http://www.w3.org/1999/xlink" content-type="dwc:locality" xlink:type="simple">Citronela</named-content>; verbatimLocality: <named-content xmlns:xlink="http://www.w3.org/1999/xlink" content-type="dwc:verbatimLocality" xlink:type="simple">Humedal. Punto 1</named-content>; verbatimElevation: <named-content xmlns:xlink="http://www.w3.org/1999/xlink" content-type="dwc:verbatimElevation" xlink:type="simple">27</named-content>; locationRemarks: <named-content xmlns:xlink="http://www.w3.org/1999/xlink" content-type="dwc:locationRemarks" xlink:type="simple">wetland near the road to Dagua River</named-content>; verbatimCoordinates: <named-content xmlns:xlink="http://www.w3.org/1999/xlink" content-type="dwc:verbatimCoordinates" xlink:type="simple"><named-content content-type="dwc:verbatimCoordinates" xlink:type="simple">3°51'52"N 76°58'02"W</named-content></named-content>; decimalLatitude: <named-content xmlns:xlink="http://www.w3.org/1999/xlink" content-type="dwc:decimalLatitude" xlink:type="simple">3.86455</named-content>; decimalLongitude: <named-content xmlns:xlink="http://www.w3.org/1999/xlink" content-type="dwc:decimalLongitude" xlink:type="simple">-76.96715</named-content>; geodeticDatum: <named-content xmlns:xlink="http://www.w3.org/1999/xlink" content-type="dwc:geodeticDatum" xlink:type="simple">WGS84</named-content>; georeferenceProtocol: <named-content xmlns:xlink="http://www.w3.org/1999/xlink" content-type="dwc:georeferenceProtocol" xlink:type="simple">GPS</named-content>; <bold>Identification:</bold> identifiedBy: <named-content xmlns:xlink="http://www.w3.org/1999/xlink" content-type="dwc:identifiedBy" xlink:type="simple">J.D. Sanchez-Muelas</named-content>; dateIdentified: <named-content xmlns:xlink="http://www.w3.org/1999/xlink" content-type="dwc:dateIdentified" xlink:type="simple">2024</named-content>; <bold>Event:</bold> samplingProtocol: <named-content xmlns:xlink="http://www.w3.org/1999/xlink" content-type="dwc:samplingProtocol" xlink:type="simple">Aquatic D Shaped Net</named-content>; eventDate: <named-content xmlns:xlink="http://www.w3.org/1999/xlink" content-type="dwc:eventDate" xlink:type="simple">11/12/2024</named-content>; year: <named-content xmlns:xlink="http://www.w3.org/1999/xlink" content-type="dwc:year" xlink:type="simple">2024</named-content>; month: <named-content xmlns:xlink="http://www.w3.org/1999/xlink" content-type="dwc:month" xlink:type="simple">12</named-content>; day: <named-content xmlns:xlink="http://www.w3.org/1999/xlink" content-type="dwc:day" xlink:type="simple">11</named-content>; <bold>Record Level:</bold> language: <named-content xmlns:xlink="http://www.w3.org/1999/xlink" content-type="dwc:language" xlink:type="simple">en</named-content>; institutionID: <named-content xmlns:xlink="http://www.w3.org/1999/xlink" content-type="dwc:institutionID" xlink:type="simple">890.399.010-6</named-content>; collectionID: <named-content xmlns:xlink="http://www.w3.org/1999/xlink" content-type="dwc:collectionID" xlink:type="simple">RNC:77</named-content>; institutionCode: <named-content xmlns:xlink="http://www.w3.org/1999/xlink" content-type="dwc:institutionCode" xlink:type="simple">Museo de entomología de la Universidad del Valle (MUSENUV)</named-content>; collectionCode: <named-content xmlns:xlink="http://www.w3.org/1999/xlink" content-type="dwc:collectionCode" xlink:type="simple">MUSENUV</named-content>; basisOfRecord: <named-content xmlns:xlink="http://www.w3.org/1999/xlink" content-type="dwc:basisOfRecord" xlink:type="simple">PreservedSpecimen</named-content>; <bold>Material Entity:</bold> preparations: <named-content xmlns:xlink="http://www.w3.org/1999/xlink" content-type="dwc:preparations" xlink:type="simple">whole animal (EtOH)</named-content></p></list-item></list></tp:treatment-sec><tp:treatment-sec sec-type="Diagnosis"><title>Diagnosis</title><p>This species belongs to genus <italic><tp:taxon-name><tp:taxon-name-part taxon-name-part-type="genus" reg="Synaptonecta">Synaptonecta</tp:taxon-name-part></tp:taxon-name></italic>, based on the antenna with three antennomeres; the scutellum not entirely covered by the pronotum; the acute hemelytral apex (Fig. <xref ref-type="fig" rid="F13853058">1</xref>A); the absence of a mesosternal carina; the short methaxyphus (Fig. <xref ref-type="fig" rid="F13853058">1</xref>C and F); and the male abdomen with dextral asymmetry, with a small strigil on the right side (Fig. <xref ref-type="fig" rid="F13853058">1</xref>B). <italic><tp:taxon-name><tp:taxon-name-part taxon-name-part-type="genus" reg="Synaptonecta">Synaptonecta</tp:taxon-name-part> <tp:taxon-name-part taxon-name-part-type="species" reg="issa">issa</tp:taxon-name-part></tp:taxon-name></italic> can be distinguished by the shapes of the male parameres, which are asymmetrical and depressed dorsoventrally (Fig. <xref ref-type="fig" rid="F13853058">1</xref>D and E). The right paramere (Fig. <xref ref-type="fig" rid="F13853058">1</xref>E) is elongated and digitiform, about 1.5 times longer than the left one. It is thicker at the basal third, followed by a constriction, then slightly widened at the apical two-thirds. The basal third has a ventral projection with longitudinal stridulatory lines at the lateral area. The mesal margin displays an almost 90° angle between the first and second thirds, while the lateral margin is convex and the apex acute. The left paramere (Fig. <xref ref-type="fig" rid="F13853058">1</xref>D) is small, rounded at the basal third, then strongly constricted, with the apical third clavate.</p></tp:treatment-sec><tp:treatment-sec sec-type="Distribution"><title>Distribution</title><p><bold>Native</bold> (Fig. <xref ref-type="fig" rid="F13853074">4</xref>A): Bangladesh (<xref ref-type="bibr" rid="B13852174">Catling and Islam 2013</xref>), Cambodia (D.<xref ref-type="bibr" rid="B13852673">Polhemus 2017</xref>), India (<xref ref-type="bibr" rid="B13852202">Distant 1910</xref>, <xref ref-type="bibr" rid="B13852365">Hutchinson 1940</xref>, <xref ref-type="bibr" rid="B13852807">Wróblewski 1972</xref>, <xref ref-type="bibr" rid="B13852772">Thirumalai 2007</xref>, <xref ref-type="bibr" rid="B13852709">Saha and Gupta 2018</xref>), Indonesia (<xref ref-type="bibr" rid="B13852472">Lundblad 1933</xref>), Malaysia (<xref ref-type="bibr" rid="B13852253">Fernando 1964</xref>, <xref ref-type="bibr" rid="B13852436">Leong 1966</xref>, <xref ref-type="bibr" rid="B13852278">Fernando and Cheng 1974</xref>), Myanmar (<xref ref-type="bibr" rid="B13852365">Hutchinson 1940</xref>), Singapore (<xref ref-type="bibr" rid="B13852552">Nieser 2002</xref>), Sri Lanka (<xref ref-type="bibr" rid="B13852807">Wróblewski 1972</xref>), Thailand (<xref ref-type="bibr" rid="B13852753">Suksai et al. 2016</xref>), Vietnam (<xref ref-type="bibr" rid="B13852798">Wróblewski 1967</xref>, <xref ref-type="bibr" rid="B13852319">Ha and Tran 2021</xref>). <bold>Exotic</bold> (Fig. <xref ref-type="fig" rid="F13853074">4</xref>B): Colombia (this work), Dominican Republic (<xref ref-type="bibr" rid="B13852571">Payano-Mercado et al. 2021</xref>), New Zealand (<xref ref-type="bibr" rid="B13852400">Jansson and Meyer-Rochow 1990</xref>), United States (J.<xref ref-type="bibr" rid="B13852682">Polhemus and Rutter 1997</xref>, <xref ref-type="bibr" rid="B13852236">Epler 2006</xref>, <xref ref-type="bibr" rid="B13852337">Halbert 2015a</xref>, <xref ref-type="bibr" rid="B13852346">Halbert 2015b</xref>, <xref ref-type="bibr" rid="B13852244">Epler and Denson 2017</xref>, <xref ref-type="bibr" rid="B13852736">State of Florida Department of Environmental Protection 2019</xref>).</p></tp:treatment-sec><tp:treatment-sec sec-type="Ecology"><title>Ecology</title><sec sec-type="Habitat"><title>Habitat</title><p>We collected the specimens in a permanent lagoon in the Pacific Region of Colombia, in a section filled with aquatic herbaceous plants, <italic><tp:taxon-name><tp:taxon-name-part taxon-name-part-type="genus" reg="Cabomba">Cabomba</tp:taxon-name-part> <tp:taxon-name-part taxon-name-part-type="uncertainty-rank">cf.</tp:taxon-name-part> <tp:taxon-name-part taxon-name-part-type="species" reg="haynessi">haynessi</tp:taxon-name-part></tp:taxon-name></italic> (<tp:taxon-name><tp:taxon-name-part taxon-name-part-type="family" reg="Cabombaceae">Cabombaceae</tp:taxon-name-part></tp:taxon-name>) and abundant in organic matter (Fig. <xref ref-type="fig" rid="F13853072">3</xref>). We found another micronectid, <italic><tp:taxon-name><tp:taxon-name-part taxon-name-part-type="genus" reg="Tenagobia">Tenagobia</tp:taxon-name-part> <tp:taxon-name-part taxon-name-part-type="species" reg="signata">signata</tp:taxon-name-part></tp:taxon-name></italic> in the same habitat. The repeated collection of <italic><tp:taxon-name><tp:taxon-name-part taxon-name-part-type="genus" reg="Synaptonecta">S.</tp:taxon-name-part> <tp:taxon-name-part taxon-name-part-type="species" reg="issa">issa</tp:taxon-name-part></tp:taxon-name></italic> one year later and the presence of brachypterous, flightless specimens suggest that a population is established in the lagoon.</p></sec></tp:treatment-sec><tp:treatment-sec><!--Section generated to contain objects referenced in tp:taxon-treatment.--><fig id="F13853058" position="float" orientation="portrait"><object-id xmlns:xlink="http://www.w3.org/1999/xlink" content-type="arpha" xlink:type="simple">F18DBDBB-1FE4-5142-829B-51A07ED50631</object-id><object-id xmlns:xlink="http://www.w3.org/1999/xlink" content-type="doi" xlink:type="simple">10.3897/BDJ.14.e186680.figure4</object-id><label>Figure 1.</label><caption><p><italic><tp:taxon-name><tp:taxon-name-part taxon-name-part-type="genus" reg="Synaptonecta">Synaptonecta</tp:taxon-name-part> <tp:taxon-name-part taxon-name-part-type="species" reg="issa">issa</tp:taxon-name-part></tp:taxon-name></italic> (Distant, 1910). <bold>A</bold> Dorsal view of brachypterous male; <bold>B</bold> Dorsal view of the abdomen of a male and position of the strigil; <bold>C</bold> Ventral view of brachypterous male; <bold>D</bold> Left paramere; <bold>E</bold> Right paramere; <bold>F</bold> Ventral view of brachypterous female. Abbreviation: Stg: Strigil. Scales: A, C and F (1.0 mm); D and E (0.1 mm).</p></caption><graphic xmlns:xlink="http://www.w3.org/1999/xlink" xlink:href="bdj-14-e186680-g001.png" position="float" id="oo_1520012.png" orientation="portrait" xlink:type="simple"><uri content-type="original_file" xlink:type="simple">https://binary.pensoft.net/fig/1520012</uri></graphic></fig><fig id="F13853074" position="float" orientation="portrait"><object-id xmlns:xlink="http://www.w3.org/1999/xlink" content-type="arpha" xlink:type="simple">A146A418-5519-539C-95C9-44679BB05D17</object-id><object-id xmlns:xlink="http://www.w3.org/1999/xlink" content-type="doi" xlink:type="simple">10.3897/BDJ.14.e186680.figure2</object-id><label>Figure 4.</label><caption><p>Known distribution of <italic><tp:taxon-name><tp:taxon-name-part taxon-name-part-type="genus" reg="Synaptonecta">Synaptonecta</tp:taxon-name-part> <tp:taxon-name-part taxon-name-part-type="species" reg="issa">issa</tp:taxon-name-part></tp:taxon-name></italic> (Distant, 1910) and <italic><tp:taxon-name><tp:taxon-name-part taxon-name-part-type="genus" reg="Tenagobia">Tenagobia</tp:taxon-name-part> <tp:taxon-name-part taxon-name-part-type="species" reg="signata">signata</tp:taxon-name-part></tp:taxon-name></italic> (White, 1879). <bold>A</bold> Native distribution of <italic><tp:taxon-name><tp:taxon-name-part taxon-name-part-type="genus" reg="Synaptonecta">S.</tp:taxon-name-part> <tp:taxon-name-part taxon-name-part-type="species" reg="issa">issa</tp:taxon-name-part></tp:taxon-name></italic> in Southeast Asia; <bold>B</bold> Distribution of <italic><tp:taxon-name><tp:taxon-name-part taxon-name-part-type="genus" reg="Synaptonecta">S.</tp:taxon-name-part> <tp:taxon-name-part taxon-name-part-type="species" reg="issa">issa</tp:taxon-name-part></tp:taxon-name></italic> (introduced) and <italic><tp:taxon-name><tp:taxon-name-part taxon-name-part-type="genus" reg="Tenagobia">T.</tp:taxon-name-part> <tp:taxon-name-part taxon-name-part-type="species" reg="signata">signata</tp:taxon-name-part></tp:taxon-name></italic> (native) in the Americas. Squares: Previous records of <italic><tp:taxon-name><tp:taxon-name-part taxon-name-part-type="genus" reg="Synaptonecta">S.</tp:taxon-name-part> <tp:taxon-name-part taxon-name-part-type="species" reg="issa">issa</tp:taxon-name-part></tp:taxon-name></italic> (red) and <italic><tp:taxon-name><tp:taxon-name-part taxon-name-part-type="genus" reg="Tenagobia">T.</tp:taxon-name-part> <tp:taxon-name-part taxon-name-part-type="species" reg="signata">signata</tp:taxon-name-part></tp:taxon-name></italic> (yellow) in the Americas, Red Stars: Previous records of <italic><tp:taxon-name><tp:taxon-name-part taxon-name-part-type="genus" reg="Synaptonecta">S.</tp:taxon-name-part> <tp:taxon-name-part taxon-name-part-type="species" reg="issa">issa</tp:taxon-name-part></tp:taxon-name></italic> in Southeast Asia, Red Circle: New record of <italic><tp:taxon-name><tp:taxon-name-part taxon-name-part-type="genus" reg="Synaptonecta">S.</tp:taxon-name-part> <tp:taxon-name-part taxon-name-part-type="species" reg="issa">issa</tp:taxon-name-part></tp:taxon-name></italic>, Yellow Triangle: New record of <italic><tp:taxon-name><tp:taxon-name-part taxon-name-part-type="genus" reg="Tenagobia">T.</tp:taxon-name-part> <tp:taxon-name-part taxon-name-part-type="species" reg="signata">signata</tp:taxon-name-part></tp:taxon-name></italic>.</p></caption><graphic xmlns:xlink="http://www.w3.org/1999/xlink" xlink:href="bdj-14-e186680-g004.png" position="float" id="oo_1520015.png" orientation="portrait" xlink:type="simple"><uri content-type="original_file" xlink:type="simple">https://binary.pensoft.net/fig/1520015</uri></graphic></fig><fig id="F13853072" position="float" orientation="portrait"><object-id xmlns:xlink="http://www.w3.org/1999/xlink" content-type="arpha" xlink:type="simple">BD0C9887-B3C3-56FB-9EF6-DEB0F564C607</object-id><object-id xmlns:xlink="http://www.w3.org/1999/xlink" content-type="doi" xlink:type="simple">10.3897/BDJ.14.e186680.figure2</object-id><label>Figure 3.</label><caption><p>Habitat of <italic><tp:taxon-name><tp:taxon-name-part taxon-name-part-type="genus" reg="Synaptonecta">Synaptonecta</tp:taxon-name-part> <tp:taxon-name-part taxon-name-part-type="species" reg="issa">issa</tp:taxon-name-part></tp:taxon-name></italic> (Distant, 1910) and <italic><tp:taxon-name><tp:taxon-name-part taxon-name-part-type="genus" reg="Tenagobia">Tenagobia</tp:taxon-name-part> <tp:taxon-name-part taxon-name-part-type="species" reg="signata">signata</tp:taxon-name-part></tp:taxon-name></italic> (White, 1879) in a lagoon located in Citronela, Municipality of Buenaventura, Chocoan Rainforest, Valle del Cauca Department, Colombia. <bold>A</bold> Panoramic view of the lagoon; <bold>B</bold> <italic><tp:taxon-name><tp:taxon-name-part taxon-name-part-type="genus" reg="Cabomba">Cabomba</tp:taxon-name-part> <tp:taxon-name-part taxon-name-part-type="uncertainty-rank">cf.</tp:taxon-name-part> <tp:taxon-name-part taxon-name-part-type="species" reg="haynessi">haynessi</tp:taxon-name-part></tp:taxon-name></italic> near the surface of the water; <bold>C</bold> Close view of <italic><tp:taxon-name><tp:taxon-name-part taxon-name-part-type="genus" reg="Cabomba">Cabomba</tp:taxon-name-part> <tp:taxon-name-part taxon-name-part-type="uncertainty-rank">cf.</tp:taxon-name-part> <tp:taxon-name-part taxon-name-part-type="species" reg="haynessi">haynessi</tp:taxon-name-part></tp:taxon-name></italic>; <bold>D</bold> Live <italic><tp:taxon-name><tp:taxon-name-part taxon-name-part-type="genus" reg="Synaptonecta">S.</tp:taxon-name-part> <tp:taxon-name-part taxon-name-part-type="species" reg="issa">issa</tp:taxon-name-part></tp:taxon-name></italic> female.</p></caption><graphic xmlns:xlink="http://www.w3.org/1999/xlink" xlink:href="bdj-14-e186680-g003.png" position="float" id="oo_1520014.png" orientation="portrait" xlink:type="simple"><uri content-type="original_file" xlink:type="simple">https://binary.pensoft.net/fig/1520014</uri></graphic></fig></tp:treatment-sec><ref-list><ref id="B13852174"><element-citation xmlns:xlink="http://www.w3.org/1999/xlink" publication-type="article" xlink:type="simple"><person-group person-group-type="author"><name name-style="western"><surname>Catling</surname><given-names>D.</given-names></name><name name-style="western"><surname>Islam</surname><given-names>Z.</given-names></name></person-group><year>2013</year><article-title>Diversity and seasonal fluctuations of arthropod fauna in Bangladesh deepwater rice</article-title><source>Bangladesh Rice Journal</source><volume>17</volume><fpage>79</fpage><lpage>108</lpage><pub-id pub-id-type="doi">10.3329/brj.v17i1-2.20903</pub-id></element-citation></ref><ref id="B13852673"><element-citation xmlns:xlink="http://www.w3.org/1999/xlink" publication-type="article" xlink:type="simple"><person-group person-group-type="author"><name name-style="western"><surname>Polhemus</surname><given-names>D. A.</given-names></name></person-group><year>2017</year><article-title>An initial survey of aquatic and semi-aquatic <tp:taxon-name><tp:taxon-name-part taxon-name-part-type="suborder" reg="Heteroptera">Heteroptera</tp:taxon-name-part></tp:taxon-name> (<tp:taxon-name><tp:taxon-name-part taxon-name-part-type="class" reg="Insecta">Insecta</tp:taxon-name-part></tp:taxon-name>) from the Cardamom Mountains and adjacent uplands of southwestern Cambodia, with descriptions of four new species</article-title><source>Tijdschrift voor Entomologie</source><volume>160</volume><fpage>89</fpage><lpage>138</lpage><pub-id pub-id-type="doi">10.1163/22119434-00002068</pub-id></element-citation></ref><ref id="B13852202"><element-citation xmlns:xlink="http://www.w3.org/1999/xlink" publication-type="book" xlink:type="simple"><person-group person-group-type="author"><name name-style="western"><surname>Distant</surname><given-names>W. L.</given-names></name></person-group><year>1910</year><source>The Fauna of British India, <tp:taxon-name><tp:taxon-name-part taxon-name-part-type="order" reg="Rhynchota">Rhynchota</tp:taxon-name-part></tp:taxon-name> V</source><publisher-name>Taylor &amp; Francis</publisher-name><publisher-loc>London, United Kingdom</publisher-loc></element-citation></ref><ref id="B13852365"><element-citation xmlns:xlink="http://www.w3.org/1999/xlink" publication-type="book" xlink:type="simple"><person-group person-group-type="author"><name name-style="western"><surname>Hutchinson</surname><given-names>G. Evelyn</given-names></name></person-group><year>1940</year><source>A Revision of the <tp:taxon-name><tp:taxon-name-part taxon-name-part-type="family" reg="Corixidae">Corixidae</tp:taxon-name-part></tp:taxon-name> of India and Adjacent Regions</source><publisher-name>Connecticut Academy of Art and Sciences</publisher-name><publisher-loc>New Haven</publisher-loc><size units="page">339-476</size></element-citation></ref><ref id="B13852807"><element-citation xmlns:xlink="http://www.w3.org/1999/xlink" publication-type="article" xlink:type="simple"><person-group person-group-type="author"><name name-style="western"><surname>Wróblewski</surname><given-names>A.</given-names></name></person-group><year>1972</year><article-title>Further notes on <tp:taxon-name><tp:taxon-name-part taxon-name-part-type="subfamily" reg="Micronectinae">Micronectinae</tp:taxon-name-part></tp:taxon-name> from Ceylon (<tp:taxon-name><tp:taxon-name-part taxon-name-part-type="suborder" reg="Heteroptera">Heteroptera</tp:taxon-name-part></tp:taxon-name>, <tp:taxon-name><tp:taxon-name-part taxon-name-part-type="family" reg="Corixidae">Corixidae</tp:taxon-name-part></tp:taxon-name>)</article-title><source>Bulletin de l’a Académmie Polonaise des Sciences</source><volume>42</volume><fpage>3</fpage><lpage>55</lpage></element-citation></ref><ref id="B13852772"><element-citation xmlns:xlink="http://www.w3.org/1999/xlink" publication-type="article" xlink:type="simple"><person-group person-group-type="author"><name name-style="western"><surname>Thirumalai</surname><given-names>G.</given-names></name></person-group><year>2007</year><article-title>A synoptic list of <tp:taxon-name><tp:taxon-name-part taxon-name-part-type="infraorder" reg="Nepomorpha">Nepomorpha</tp:taxon-name-part></tp:taxon-name> (<tp:taxon-name><tp:taxon-name-part taxon-name-part-type="order" reg="Hemiptera">Hemiptera</tp:taxon-name-part></tp:taxon-name>: <tp:taxon-name><tp:taxon-name-part taxon-name-part-type="suborder" reg="Heteroptera">Heteroptera</tp:taxon-name-part></tp:taxon-name>) from India</article-title><source>Record of the Zoological Survey of India Ocaccional Paper</source><volume>273</volume><fpage>1</fpage><lpage>84</lpage></element-citation></ref><ref id="B13852709"><element-citation xmlns:xlink="http://www.w3.org/1999/xlink" publication-type="article" xlink:type="simple"><person-group person-group-type="author"><name name-style="western"><surname>Saha</surname><given-names>A.</given-names></name><name name-style="western"><surname>Gupta</surname><given-names>S.</given-names></name></person-group><year>2018</year><article-title>Aquatic and semi aquatic <tp:taxon-name><tp:taxon-name-part taxon-name-part-type="order" reg="Hemiptera">Hemiptera</tp:taxon-name-part></tp:taxon-name> community of Sonebeel, the largest wetland of Assam, northeastern India</article-title><source>Journal of Threatened Taxa</source><volume>10</volume><fpage>12792</fpage><lpage>12799</lpage><pub-id pub-id-type="doi">10.11609/jott.3440.10.13.12792-12799</pub-id></element-citation></ref><ref id="B13852472"><element-citation xmlns:xlink="http://www.w3.org/1999/xlink" publication-type="article" xlink:type="simple"><person-group person-group-type="author"><name name-style="western"><surname>Lundblad</surname><given-names>O.</given-names></name></person-group><year>1933</year><article-title>Zur Kenntnis der aquatilen un semiaquatilen Hemipteren von Sumatra, Java und Bali</article-title><source>Archiv für Hydrobiologie</source><volume>12</volume><fpage>1</fpage><lpage>95</lpage><comment content-type="language">German</comment></element-citation></ref><ref id="B13852253"><element-citation xmlns:xlink="http://www.w3.org/1999/xlink" publication-type="article" xlink:type="simple"><person-group person-group-type="author"><name name-style="western"><surname>Fernando</surname><given-names>C. H.</given-names></name></person-group><year>1964</year><article-title>A preliminary account of the water bugs of the family <tp:taxon-name><tp:taxon-name-part taxon-name-part-type="family" reg="Corixidae">Corixidae</tp:taxon-name-part></tp:taxon-name> in Ceylon</article-title><source>Journal of the Bombay Natural History Society</source><volume>61</volume><fpage>603</fpage><lpage>613</lpage></element-citation></ref><ref id="B13852436"><element-citation xmlns:xlink="http://www.w3.org/1999/xlink" publication-type="article" xlink:type="simple"><person-group person-group-type="author"><name name-style="western"><surname>Leong</surname><given-names>C. Y.</given-names></name></person-group><year>1966</year><article-title>A taxonomic study of the Malayan <tp:taxon-name><tp:taxon-name-part taxon-name-part-type="family" reg="Corixidae">Corixidae</tp:taxon-name-part></tp:taxon-name> (<tp:taxon-name><tp:taxon-name-part taxon-name-part-type="order" reg="Hemiptera">Hemiptera</tp:taxon-name-part></tp:taxon-name>- <tp:taxon-name><tp:taxon-name-part taxon-name-part-type="suborder" reg="Heteroptera">Heteroptera</tp:taxon-name-part></tp:taxon-name>) with the description of <italic><tp:taxon-name><tp:taxon-name-part taxon-name-part-type="genus" reg="Micronecta">Micronecta</tp:taxon-name-part> <tp:taxon-name-part taxon-name-part-type="species" reg="malayana">malayana</tp:taxon-name-part></tp:taxon-name></italic> sp. nov</article-title><source>Bulletin of the National Museum of Singapore</source><volume>33</volume><fpage>83</fpage><lpage>90</lpage></element-citation></ref><ref id="B13852278"><element-citation xmlns:xlink="http://www.w3.org/1999/xlink" publication-type="article" xlink:type="simple"><person-group person-group-type="author"><name name-style="western"><surname>Fernando</surname><given-names>C. H.</given-names></name><name name-style="western"><surname>Cheng</surname><given-names>L.</given-names></name></person-group><year>1974</year><article-title>A preliminary study on the fauna and distribution of aquatic <tp:taxon-name><tp:taxon-name-part taxon-name-part-type="order" reg="Hemiptera">Hemiptera</tp:taxon-name-part></tp:taxon-name> in Malaya and Singapore</article-title><source>Federation Museums Journal</source><volume>19</volume><fpage>21</fpage><lpage>46</lpage></element-citation></ref><ref id="B13852552"><element-citation xmlns:xlink="http://www.w3.org/1999/xlink" publication-type="article" xlink:type="simple"><person-group person-group-type="author"><name name-style="western"><surname>Nieser</surname><given-names>N.</given-names></name></person-group><year>2002</year><article-title>Guide to aquatic <tp:taxon-name><tp:taxon-name-part taxon-name-part-type="suborder" reg="Heteroptera">Heteroptera</tp:taxon-name-part></tp:taxon-name> of Singapore and Peninsular Malaysia IV. <tp:taxon-name><tp:taxon-name-part taxon-name-part-type="superfamily" reg="Corixoidea">Corixoidea</tp:taxon-name-part></tp:taxon-name></article-title><source>The Raffles Bulletin of Zoology</source><volume>50</volume><fpage>263</fpage><lpage>274</lpage></element-citation></ref><ref id="B13852753"><element-citation xmlns:xlink="http://www.w3.org/1999/xlink" publication-type="article" xlink:type="simple"><person-group person-group-type="author"><name name-style="western"><surname>Suksai</surname><given-names>B.</given-names></name><name name-style="western"><surname>Sangpradub</surname><given-names>N.</given-names></name><name name-style="western"><surname>Zettel</surname><given-names>H.</given-names></name></person-group><year>2016</year><article-title>Assemblage of aquatic <tp:taxon-name><tp:taxon-name-part taxon-name-part-type="suborder" reg="Heteroptera">Heteroptera</tp:taxon-name-part></tp:taxon-name> (<tp:taxon-name><tp:taxon-name-part taxon-name-part-type="infraorder" reg="Gerromorpha">Gerromorpha</tp:taxon-name-part></tp:taxon-name> and <tp:taxon-name><tp:taxon-name-part taxon-name-part-type="infraorder" reg="Nepomorpha">Nepomorpha</tp:taxon-name-part></tp:taxon-name>) in relation to microhabitats in the Phong River, Northeast Thailand</article-title><source>Entomological Research</source><volume>46</volume><fpage>93</fpage><lpage>106</lpage><pub-id pub-id-type="doi">10.1111/1748-5967.12152</pub-id></element-citation></ref><ref id="B13852798"><element-citation xmlns:xlink="http://www.w3.org/1999/xlink" publication-type="article" xlink:type="simple"><person-group person-group-type="author"><name name-style="western"><surname>Wróblewski</surname><given-names>A.</given-names></name></person-group><year>1967</year><article-title>Further notes on <tp:taxon-name><tp:taxon-name-part taxon-name-part-type="subfamily" reg="Micronectinae">Micronectinae</tp:taxon-name-part></tp:taxon-name> from Viêt-nam (<tp:taxon-name><tp:taxon-name-part taxon-name-part-type="suborder" reg="Heteroptera">Heteroptera</tp:taxon-name-part></tp:taxon-name>, <tp:taxon-name><tp:taxon-name-part taxon-name-part-type="family" reg="Corixidae">Corixidae</tp:taxon-name-part></tp:taxon-name>)</article-title><source>Polskie Pismo Entomologiczne</source><volume>37</volume><fpage>229</fpage><lpage>251</lpage></element-citation></ref><ref id="B13852319"><element-citation xmlns:xlink="http://www.w3.org/1999/xlink" publication-type="article" xlink:type="simple"><person-group person-group-type="author"><name name-style="western"><surname>Ha</surname><given-names>T. N.</given-names></name><name name-style="western"><surname>Tran</surname><given-names>A. D.</given-names></name></person-group><year>2021</year><article-title>Taxonomy of <tp:taxon-name><tp:taxon-name-part taxon-name-part-type="family" reg="Micronectidae">Micronectidae</tp:taxon-name-part></tp:taxon-name> (<tp:taxon-name><tp:taxon-name-part taxon-name-part-type="suborder" reg="Heteroptera">Heteroptera</tp:taxon-name-part></tp:taxon-name>: <tp:taxon-name><tp:taxon-name-part taxon-name-part-type="infraorder" reg="Nepomorpha">Nepomorpha</tp:taxon-name-part></tp:taxon-name>) from Vietnam, with description of 11 new species</article-title><source>European Journal of Taxonomy</source><volume>756</volume><fpage>1</fpage><lpage>82</lpage><pub-id pub-id-type="doi">10.5852/ejt.2021.756.140</pub-id></element-citation></ref><ref id="B13852571"><element-citation xmlns:xlink="http://www.w3.org/1999/xlink" publication-type="conference-preoceeding" xlink:type="simple"><person-group person-group-type="author"><name name-style="western"><surname>Payano-Mercado</surname><given-names>E.</given-names></name><name name-style="western"><surname>Bastardo</surname><given-names>R. H.</given-names></name><name name-style="western"><surname>de Jesús</surname><given-names>N.</given-names></name><name name-style="western"><surname>Fernandez</surname><given-names>L. D.</given-names></name></person-group><year>2021</year><source>Entomological Society of America annual meeting 2021</source><conf-name>Strangers in the water: New records of Gerromorpha and Nepomorpha (Hemiptera: Heteroptera) from the Dominican Republic</conf-name><publisher-loc>Denver, United States</publisher-loc><pub-id pub-id-type="doi">10.13140/RG.2.2.26468.65928</pub-id></element-citation></ref><ref id="B13852400"><element-citation xmlns:xlink="http://www.w3.org/1999/xlink" publication-type="article" xlink:type="simple"><person-group person-group-type="author"><name name-style="western"><surname>Jansson</surname><given-names>A.</given-names></name><name name-style="western"><surname>Meyer-Rochow</surname><given-names>V. B.</given-names></name></person-group><year>1990</year><article-title>Sound production in <italic><tp:taxon-name><tp:taxon-name-part taxon-name-part-type="genus" reg="Synaptonecta">Synaptonecta</tp:taxon-name-part> <tp:taxon-name-part taxon-name-part-type="species" reg="issa">issa</tp:taxon-name-part></tp:taxon-name></italic> (<tp:taxon-name><tp:taxon-name-part taxon-name-part-type="suborder" reg="Heteroptera">Heteroptera</tp:taxon-name-part></tp:taxon-name>: <tp:taxon-name><tp:taxon-name-part taxon-name-part-type="family" reg="Corixidae">Corixidae</tp:taxon-name-part></tp:taxon-name>, <tp:taxon-name><tp:taxon-name-part taxon-name-part-type="subfamily" reg="Micronectinae">Micronectinae</tp:taxon-name-part></tp:taxon-name>) - an Asian bug that turned up in a New Zealand aquarium</article-title><source>Applied Entomology and Zoology</source><volume>25</volume><fpage>328</fpage><lpage>331</lpage><pub-id pub-id-type="doi">10.1303/aez.25.328</pub-id></element-citation></ref><ref id="B13852682"><element-citation xmlns:xlink="http://www.w3.org/1999/xlink" publication-type="article" xlink:type="simple"><person-group person-group-type="author"><name name-style="western"><surname>Polhemus</surname><given-names>J. T.</given-names></name><name name-style="western"><surname>Rutter</surname><given-names>R. P.</given-names></name></person-group><year>1997</year><article-title><italic><tp:taxon-name><tp:taxon-name-part taxon-name-part-type="genus" reg="Synaptonecta">Synaptonecta</tp:taxon-name-part> <tp:taxon-name-part taxon-name-part-type="species" reg="issa">issa</tp:taxon-name-part></tp:taxon-name></italic> (<tp:taxon-name><tp:taxon-name-part taxon-name-part-type="suborder" reg="Heteroptera">Heteroptera</tp:taxon-name-part></tp:taxon-name>: <tp:taxon-name><tp:taxon-name-part taxon-name-part-type="family" reg="Corixidae">Corixidae</tp:taxon-name-part></tp:taxon-name>), first new world record of an Asian water bug in Florida</article-title><source>Entomological News</source><volume>108</volume><fpage>300</fpage><lpage>304</lpage></element-citation></ref><ref id="B13852236"><element-citation xmlns:xlink="http://www.w3.org/1999/xlink" publication-type="book" xlink:type="simple"><person-group person-group-type="author"><name name-style="western"><surname>Epler</surname><given-names>J. H.</given-names></name></person-group><year>2006</year><source>Identification manual for the aquatic and semi-aquatic <tp:taxon-name><tp:taxon-name-part taxon-name-part-type="suborder" reg="Heteroptera">Heteroptera</tp:taxon-name-part></tp:taxon-name> of Florida</source><publisher-name>Florida Department of Environmental Protection</publisher-name><publisher-loc>Tallahasee</publisher-loc></element-citation></ref><ref id="B13852337"><element-citation xmlns:xlink="http://www.w3.org/1999/xlink" publication-type="article" xlink:type="simple"><person-group person-group-type="author"><name name-style="western"><surname>Halbert</surname><given-names>S. E.</given-names></name></person-group><year>2015</year><article-title>Entomology Section</article-title><source>TRI-OLOGY</source><volume>54</volume><fpage>6</fpage><lpage>9</lpage></element-citation></ref><ref id="B13852346"><element-citation xmlns:xlink="http://www.w3.org/1999/xlink" publication-type="article" xlink:type="simple"><person-group person-group-type="author"><name name-style="western"><surname>Halbert</surname><given-names>S. E.</given-names></name></person-group><year>2015</year><article-title>Entomology Section</article-title><source>TRI-OLOGY</source><volume>54</volume><fpage>5</fpage><lpage>7</lpage></element-citation></ref><ref id="B13852244"><element-citation xmlns:xlink="http://www.w3.org/1999/xlink" publication-type="article" xlink:type="simple"><person-group person-group-type="author"><name name-style="western"><surname>Epler</surname><given-names>J. H.</given-names></name><name name-style="western"><surname>Denson</surname><given-names>D. R.</given-names></name></person-group><year>2017</year><article-title>New records of <tp:taxon-name><tp:taxon-name-part taxon-name-part-type="family" reg="Corixidae">Corixidae</tp:taxon-name-part></tp:taxon-name> and <tp:taxon-name><tp:taxon-name-part taxon-name-part-type="family" reg="Micronectidae">Micronectidae</tp:taxon-name-part></tp:taxon-name> (<tp:taxon-name><tp:taxon-name-part taxon-name-part-type="class" reg="Insecta">Insecta</tp:taxon-name-part></tp:taxon-name>: <tp:taxon-name><tp:taxon-name-part taxon-name-part-type="suborder" reg="Heteroptera">Heteroptera</tp:taxon-name-part></tp:taxon-name>: <tp:taxon-name><tp:taxon-name-part taxon-name-part-type="superfamily" reg="Corixoidea">Corixoidea</tp:taxon-name-part></tp:taxon-name>) from Florida, with a checklist of all species known from the state</article-title><source>Entomological News</source><volume>126</volume><fpage>410</fpage><lpage>414</lpage><pub-id pub-id-type="doi">10.3157/021.126.0510</pub-id></element-citation></ref><ref id="B13852736"><element-citation xmlns:xlink="http://www.w3.org/1999/xlink" publication-type="other" xlink:type="simple"><person-group person-group-type="author"><name name-style="western"><surname>Protection</surname><given-names>State of Florida Department of Environmental</given-names></name></person-group><year>2019</year><article-title>Kisssimmee Prairie Preserve State approved unit management plan</article-title></element-citation></ref></ref-list></tp:taxon-treatment>
