# Supplementary material for: A new introduced species in South America: the Asian water bug Synaptonecta issa (Distant, 1910) (Heteroptera, Micronectidae)
Source: Biodivers Data J. 2026 Jul 20;14:e186680. doi: 10.3897/BDJ.14.e186680 (PMC13408565; doi:10.3897/BDJ.14.e186680)
Supplement: XML Treatment for Tenagobia (Incertagobia) signata [file BDJ.14.e186680-treatment2.xml]

<!DOCTYPE tp:taxon-treatment
  PUBLIC "-//TaxonX//DTD Taxonomic Treatment Publishing DTD v0 20100105//EN" "tax-treatment-NSO.dtd">
<tp:taxon-treatment xmlns:tp="http://www.plazi.org/taxpub"><tp:treatment-meta><mixed-citation publication-type="journal"><person-group><name><surname>Sanchez-Muelas</surname><given-names>Jonathan David</given-names></name><name><surname>González Obando</surname><given-names>Ranulfo</given-names></name><name><surname>Salazar-Rivera</surname><given-names>Karol Viviana</given-names></name><name><surname>Barbosa</surname><given-names>Julianna Freires</given-names></name><name><surname>Moreira</surname><given-names>Felipe Ferraz Figueiredo</given-names></name></person-group><article-title>A new introduced species in South America: the Asian water bug <italic><tp:taxon-name><tp:taxon-name-part taxon-name-part-type="genus" reg="Synaptonecta">Synaptonecta</tp:taxon-name-part> <tp:taxon-name-part taxon-name-part-type="species" reg="issa">issa</tp:taxon-name-part></tp:taxon-name></italic> (Distant, 1910) (<tp:taxon-name><tp:taxon-name-part taxon-name-part-type="suborder" reg="Heteroptera">Heteroptera</tp:taxon-name-part></tp:taxon-name>, <tp:taxon-name><tp:taxon-name-part taxon-name-part-type="family" reg="Micronectidae">Micronectidae</tp:taxon-name-part></tp:taxon-name>)</article-title><source>Biodivers Data J</source><day>20</day><month>07</month><year>2026</year><volume>14</volume><pub-id pub-id-type="doi">10.3897/BDJ.14.e186680</pub-id></mixed-citation></tp:treatment-meta><tp:nomenclature><tp:taxon-name><object-id xmlns:xlink="http://www.w3.org/1999/xlink" content-type="arpha" xlink:type="simple">7CEE1892-8E43-5E3E-9382-FFA73AD7F249</object-id><tp:taxon-name-part taxon-name-part-type="genus">Tenagobia</tp:taxon-name-part> (<tp:taxon-name-part taxon-name-part-type="subgenus">Incertagobia</tp:taxon-name-part>) <tp:taxon-name-part taxon-name-part-type="species">signata</tp:taxon-name-part></tp:taxon-name><tp:taxon-authority>(White, 1879)</tp:taxon-authority></tp:nomenclature><tp:treatment-sec sec-type="materials"><title>Materials</title><list list-type="alpha-lower" list-content="occurrences"><list-item><p><bold>Type status:</bold> <named-content xmlns:xlink="http://www.w3.org/1999/xlink" content-type="dwc:typeStatus" xlink:type="simple">Other material</named-content>. <bold>Occurrence:</bold> catalogNumber: <named-content xmlns:xlink="http://www.w3.org/1999/xlink" content-type="dwc:catalogNumber" xlink:type="simple">MUSENUV33941</named-content>; recordedBy: <named-content xmlns:xlink="http://www.w3.org/1999/xlink" content-type="dwc:recordedBy" xlink:type="simple">J.D. Sanchez-Muelas | J. Hernández-Benavides | R. González</named-content>; individualCount: <named-content xmlns:xlink="http://www.w3.org/1999/xlink" content-type="dwc:individualCount" xlink:type="simple">30</named-content>; sex: <named-content xmlns:xlink="http://www.w3.org/1999/xlink" content-type="dwc:sex" xlink:type="simple">9 males, 21 females</named-content>; lifeStage: <named-content xmlns:xlink="http://www.w3.org/1999/xlink" content-type="dwc:lifeStage" xlink:type="simple">adult</named-content>; occurrenceStatus: <named-content xmlns:xlink="http://www.w3.org/1999/xlink" content-type="dwc:occurrenceStatus" xlink:type="simple">present</named-content>; occurrenceID: <named-content xmlns:xlink="http://www.w3.org/1999/xlink" content-type="dwc:occurrenceID" xlink:type="simple">C24EBEAD-538F-5FA1-B147-0846F2065E69</named-content>; <bold>Taxon:</bold> scientificName: <named-content xmlns:xlink="http://www.w3.org/1999/xlink" content-type="dwc:scientificName" xlink:type="simple"><tp:taxon-name><tp:taxon-name-part taxon-name-part-type="genus" reg="Tenagobia">Tenagobia</tp:taxon-name-part> <tp:taxon-name-part taxon-name-part-type="species" reg="signata">signata</tp:taxon-name-part></tp:taxon-name></named-content>; kingdom: <named-content xmlns:xlink="http://www.w3.org/1999/xlink" content-type="dwc:kingdom" xlink:type="simple"><tp:taxon-name><tp:taxon-name-part taxon-name-part-type="kingdom" reg="Animalia">Animalia</tp:taxon-name-part></tp:taxon-name></named-content>; phylum: <named-content xmlns:xlink="http://www.w3.org/1999/xlink" content-type="dwc:phylum" xlink:type="simple"><tp:taxon-name><tp:taxon-name-part taxon-name-part-type="phylum" reg="Arthropoda">Arthropoda</tp:taxon-name-part></tp:taxon-name></named-content>; class: <named-content xmlns:xlink="http://www.w3.org/1999/xlink" content-type="dwc:class" xlink:type="simple"><tp:taxon-name><tp:taxon-name-part taxon-name-part-type="class" reg="Insecta">Insecta</tp:taxon-name-part></tp:taxon-name></named-content>; order: <named-content xmlns:xlink="http://www.w3.org/1999/xlink" content-type="dwc:order" xlink:type="simple"><tp:taxon-name><tp:taxon-name-part taxon-name-part-type="order" reg="Hemiptera">Hemiptera</tp:taxon-name-part></tp:taxon-name></named-content>; family: <named-content xmlns:xlink="http://www.w3.org/1999/xlink" content-type="dwc:family" xlink:type="simple"><tp:taxon-name><tp:taxon-name-part taxon-name-part-type="family" reg="Micronectidae">Micronectidae</tp:taxon-name-part></tp:taxon-name></named-content>; genus: <named-content xmlns:xlink="http://www.w3.org/1999/xlink" content-type="dwc:genus" xlink:type="simple"><tp:taxon-name><tp:taxon-name-part taxon-name-part-type="genus" reg="Tenagobia">Tenagobia</tp:taxon-name-part></tp:taxon-name></named-content>; specificEpithet: <named-content xmlns:xlink="http://www.w3.org/1999/xlink" content-type="dwc:specificEpithet" xlink:type="simple">signata</named-content>; taxonRank: <named-content xmlns:xlink="http://www.w3.org/1999/xlink" content-type="dwc:taxonRank" xlink:type="simple">species</named-content>; taxonomicStatus: <named-content xmlns:xlink="http://www.w3.org/1999/xlink" content-type="dwc:taxonomicStatus" xlink:type="simple">Species</named-content>; <bold>Location:</bold> continent: <named-content xmlns:xlink="http://www.w3.org/1999/xlink" content-type="dwc:continent" xlink:type="simple">South America</named-content>; country: <named-content xmlns:xlink="http://www.w3.org/1999/xlink" content-type="dwc:country" xlink:type="simple">Colombia</named-content>; countryCode: <named-content xmlns:xlink="http://www.w3.org/1999/xlink" content-type="dwc:countryCode" xlink:type="simple">CO</named-content>; stateProvince: <named-content xmlns:xlink="http://www.w3.org/1999/xlink" content-type="dwc:stateProvince" xlink:type="simple">Valle del Cauca</named-content>; county: <named-content xmlns:xlink="http://www.w3.org/1999/xlink" content-type="dwc:county" xlink:type="simple">Buenaventura</named-content>; locality: <named-content xmlns:xlink="http://www.w3.org/1999/xlink" content-type="dwc:locality" xlink:type="simple">Citronela</named-content>; verbatimLocality: <named-content xmlns:xlink="http://www.w3.org/1999/xlink" content-type="dwc:verbatimLocality" xlink:type="simple">Humedal. Punto 1</named-content>; verbatimElevation: <named-content xmlns:xlink="http://www.w3.org/1999/xlink" content-type="dwc:verbatimElevation" xlink:type="simple">27</named-content>; locationRemarks: <named-content xmlns:xlink="http://www.w3.org/1999/xlink" content-type="dwc:locationRemarks" xlink:type="simple">wetland near the road to Dagua River</named-content>; verbatimCoordinates: <named-content xmlns:xlink="http://www.w3.org/1999/xlink" content-type="dwc:verbatimCoordinates" xlink:type="simple"><named-content content-type="dwc:verbatimCoordinates" xlink:type="simple">3°51'52"N 76°58'02"W</named-content></named-content>; decimalLatitude: <named-content xmlns:xlink="http://www.w3.org/1999/xlink" content-type="dwc:decimalLatitude" xlink:type="simple">3.86455</named-content>; decimalLongitude: <named-content xmlns:xlink="http://www.w3.org/1999/xlink" content-type="dwc:decimalLongitude" xlink:type="simple">-76.96715</named-content>; geodeticDatum: <named-content xmlns:xlink="http://www.w3.org/1999/xlink" content-type="dwc:geodeticDatum" xlink:type="simple">WGS84</named-content>; georeferenceProtocol: <named-content xmlns:xlink="http://www.w3.org/1999/xlink" content-type="dwc:georeferenceProtocol" xlink:type="simple">GPS</named-content>; <bold>Identification:</bold> identifiedBy: <named-content xmlns:xlink="http://www.w3.org/1999/xlink" content-type="dwc:identifiedBy" xlink:type="simple">J.D. Sanchez-Muelas | J.F. Barbosa</named-content>; dateIdentified: <named-content xmlns:xlink="http://www.w3.org/1999/xlink" content-type="dwc:dateIdentified" xlink:type="simple">2024</named-content>; <bold>Event:</bold> samplingProtocol: <named-content xmlns:xlink="http://www.w3.org/1999/xlink" content-type="dwc:samplingProtocol" xlink:type="simple">Aquatic D Shaped Net</named-content>; eventDate: <named-content xmlns:xlink="http://www.w3.org/1999/xlink" content-type="dwc:eventDate" xlink:type="simple">11/12/2024</named-content>; year: <named-content xmlns:xlink="http://www.w3.org/1999/xlink" content-type="dwc:year" xlink:type="simple">2024</named-content>; month: <named-content xmlns:xlink="http://www.w3.org/1999/xlink" content-type="dwc:month" xlink:type="simple">12</named-content>; day: <named-content xmlns:xlink="http://www.w3.org/1999/xlink" content-type="dwc:day" xlink:type="simple">11</named-content>; <bold>Record Level:</bold> language: <named-content xmlns:xlink="http://www.w3.org/1999/xlink" content-type="dwc:language" xlink:type="simple">en</named-content>; institutionID: <named-content xmlns:xlink="http://www.w3.org/1999/xlink" content-type="dwc:institutionID" xlink:type="simple">890.399.010-6</named-content>; collectionID: <named-content xmlns:xlink="http://www.w3.org/1999/xlink" content-type="dwc:collectionID" xlink:type="simple">RNC:77</named-content>; institutionCode: <named-content xmlns:xlink="http://www.w3.org/1999/xlink" content-type="dwc:institutionCode" xlink:type="simple">Museo de entomología de la Universidad del Valle (MUSENUV)</named-content>; collectionCode: <named-content xmlns:xlink="http://www.w3.org/1999/xlink" content-type="dwc:collectionCode" xlink:type="simple">MUSENUV</named-content>; basisOfRecord: <named-content xmlns:xlink="http://www.w3.org/1999/xlink" content-type="dwc:basisOfRecord" xlink:type="simple">PreservedSpecimen</named-content>; <bold>Material Entity:</bold> preparations: <named-content xmlns:xlink="http://www.w3.org/1999/xlink" content-type="dwc:preparations" xlink:type="simple">whole animal (EtOH)</named-content></p></list-item></list></tp:treatment-sec><tp:treatment-sec sec-type="Diagnosis"><title>Diagnosis</title><p>This species belongs to <tp:taxon-name><tp:taxon-name-part taxon-name-part-type="genus" reg="Tenagobia">Tenagobia</tp:taxon-name-part></tp:taxon-name> (<italic><tp:taxon-name><tp:taxon-name-part taxon-name-part-type="genus" reg="Incertagobia">Incertagobia</tp:taxon-name-part></tp:taxon-name></italic>), based on the antenna with three antennomeres; ocular index about 1.3; posterior margin of eye not sinuate, with mesal postocular space about 2.5 times the length of an eye facet; vertex suture diverging posterior to eye; pronotum not truncate at base of hemelytra; scutellum not entirely covered by the pronotum; fore femur with three or four spines on a row ventrally; mesosternal carina absent; methaxyphus short; strigil absent from right side of male abdomen; and margins of male abdominal segment VIII with four spines, three long and one short setae. <italic><tp:taxon-name><tp:taxon-name-part taxon-name-part-type="genus" reg="Tenagobia">Tenagobia</tp:taxon-name-part> <tp:taxon-name-part taxon-name-part-type="species" reg="signata">signata</tp:taxon-name-part></tp:taxon-name></italic> can be distinguished from other species in the subgenus by the pala with more than 12 hair-like setae on the upper row and 15 or less on the lower row and by the shapes of the male parameres (Fig. <xref ref-type="fig" rid="F13853060">2</xref>D and E). The right paramere (Fig. <xref ref-type="fig" rid="F13853060">2</xref>E) is elongated and very sinuous, about 1.5 times longer than the left one. The basal third is enlarged, with a constricted section, followed by the straight mesal margin and the strongly dilated and barely serrated lateral margin. The apex is pickaxe-shaped and orientated dorsally. The left paramere (Fig. <xref ref-type="fig" rid="F13853060">2</xref>D) is less flattened than the right one, with a wider basal half and a slender bridge connecting the basal and apical sections. The apex is clavate and ventrally projected.</p></tp:treatment-sec><tp:treatment-sec sec-type="Distribution"><title>Distribution</title><p>Brazil (<xref ref-type="bibr" rid="B13852781">White 1879</xref>, <xref ref-type="bibr" rid="B13852472">Lundblad 1933</xref>, <xref ref-type="bibr" rid="B13852184">Deay 1935</xref>, <xref ref-type="bibr" rid="B13852543">Nieser 1977</xref>). Colombia (this work). See Fig. <xref ref-type="fig" rid="F13853074">4</xref>B.</p></tp:treatment-sec><tp:treatment-sec sec-type="Ecology"><title>Ecology</title><sec sec-type="Habitat"><title>Habitat</title><p>This species shares the described habitat for <italic><tp:taxon-name><tp:taxon-name-part taxon-name-part-type="genus" reg="Synaptonecta">S.</tp:taxon-name-part> <tp:taxon-name-part taxon-name-part-type="species" reg="issa">issa</tp:taxon-name-part></tp:taxon-name></italic>.</p></sec></tp:treatment-sec><tp:treatment-sec><!--Section generated to contain objects referenced in tp:taxon-treatment.--><fig id="F13853060" position="float" orientation="portrait"><object-id xmlns:xlink="http://www.w3.org/1999/xlink" content-type="arpha" xlink:type="simple">561B2868-E086-5147-B408-FBF78E6AAF14</object-id><object-id xmlns:xlink="http://www.w3.org/1999/xlink" content-type="doi" xlink:type="simple">10.3897/BDJ.14.e186680.figure2</object-id><label>Figure 2.</label><caption><p><italic><tp:taxon-name><tp:taxon-name-part taxon-name-part-type="genus" reg="Tenagobia">Tenagobia</tp:taxon-name-part> <tp:taxon-name-part taxon-name-part-type="species" reg="signata">signata</tp:taxon-name-part></tp:taxon-name></italic> (White, 1879). <bold>A</bold> Dorsal view of macropterous female; <bold>B</bold> Ventral view of macropterous female; <bold>E</bold> Ventral view of macropterous male; <bold>D</bold> Left paramere; <bold>E</bold> Right paramere. Scales: A, B and C (1 mm); D and E (0.1 mm).</p></caption><graphic xmlns:xlink="http://www.w3.org/1999/xlink" xlink:href="bdj-14-e186680-g002.png" position="float" id="oo_1520013.png" orientation="portrait" xlink:type="simple"><uri content-type="original_file" xlink:type="simple">https://binary.pensoft.net/fig/1520013</uri></graphic></fig><fig id="F13853074" position="float" orientation="portrait"><object-id xmlns:xlink="http://www.w3.org/1999/xlink" content-type="arpha" xlink:type="simple">A146A418-5519-539C-95C9-44679BB05D17</object-id><object-id xmlns:xlink="http://www.w3.org/1999/xlink" content-type="doi" xlink:type="simple">10.3897/BDJ.14.e186680.figure2</object-id><label>Figure 4.</label><caption><p>Known distribution of <italic><tp:taxon-name><tp:taxon-name-part taxon-name-part-type="genus" reg="Synaptonecta">Synaptonecta</tp:taxon-name-part> <tp:taxon-name-part taxon-name-part-type="species" reg="issa">issa</tp:taxon-name-part></tp:taxon-name></italic> (Distant, 1910) and <italic><tp:taxon-name><tp:taxon-name-part taxon-name-part-type="genus" reg="Tenagobia">Tenagobia</tp:taxon-name-part> <tp:taxon-name-part taxon-name-part-type="species" reg="signata">signata</tp:taxon-name-part></tp:taxon-name></italic> (White, 1879). <bold>A</bold> Native distribution of <italic><tp:taxon-name><tp:taxon-name-part taxon-name-part-type="genus" reg="Synaptonecta">S.</tp:taxon-name-part> <tp:taxon-name-part taxon-name-part-type="species" reg="issa">issa</tp:taxon-name-part></tp:taxon-name></italic> in Southeast Asia; <bold>B</bold> Distribution of <italic><tp:taxon-name><tp:taxon-name-part taxon-name-part-type="genus" reg="Synaptonecta">S.</tp:taxon-name-part> <tp:taxon-name-part taxon-name-part-type="species" reg="issa">issa</tp:taxon-name-part></tp:taxon-name></italic> (introduced) and <italic><tp:taxon-name><tp:taxon-name-part taxon-name-part-type="genus" reg="Tenagobia">T.</tp:taxon-name-part> <tp:taxon-name-part taxon-name-part-type="species" reg="signata">signata</tp:taxon-name-part></tp:taxon-name></italic> (native) in the Americas. Squares: Previous records of <italic><tp:taxon-name><tp:taxon-name-part taxon-name-part-type="genus" reg="Synaptonecta">S.</tp:taxon-name-part> <tp:taxon-name-part taxon-name-part-type="species" reg="issa">issa</tp:taxon-name-part></tp:taxon-name></italic> (red) and <italic><tp:taxon-name><tp:taxon-name-part taxon-name-part-type="genus" reg="Tenagobia">T.</tp:taxon-name-part> <tp:taxon-name-part taxon-name-part-type="species" reg="signata">signata</tp:taxon-name-part></tp:taxon-name></italic> (yellow) in the Americas, Red Stars: Previous records of <italic><tp:taxon-name><tp:taxon-name-part taxon-name-part-type="genus" reg="Synaptonecta">S.</tp:taxon-name-part> <tp:taxon-name-part taxon-name-part-type="species" reg="issa">issa</tp:taxon-name-part></tp:taxon-name></italic> in Southeast Asia, Red Circle: New record of <italic><tp:taxon-name><tp:taxon-name-part taxon-name-part-type="genus" reg="Synaptonecta">S.</tp:taxon-name-part> <tp:taxon-name-part taxon-name-part-type="species" reg="issa">issa</tp:taxon-name-part></tp:taxon-name></italic>, Yellow Triangle: New record of <italic><tp:taxon-name><tp:taxon-name-part taxon-name-part-type="genus" reg="Tenagobia">T.</tp:taxon-name-part> <tp:taxon-name-part taxon-name-part-type="species" reg="signata">signata</tp:taxon-name-part></tp:taxon-name></italic>.</p></caption><graphic xmlns:xlink="http://www.w3.org/1999/xlink" xlink:href="bdj-14-e186680-g004.png" position="float" id="oo_1520015.png" orientation="portrait" xlink:type="simple"><uri content-type="original_file" xlink:type="simple">https://binary.pensoft.net/fig/1520015</uri></graphic></fig></tp:treatment-sec><ref-list><ref id="B13852781"><element-citation xmlns:xlink="http://www.w3.org/1999/xlink" publication-type="article" xlink:type="simple"><person-group person-group-type="author"><name name-style="western"><surname>White</surname><given-names>F. B.</given-names></name></person-group><year>1879</year><article-title>List of the <tp:taxon-name><tp:taxon-name-part taxon-name-part-type="order" reg="Hemiptera">Hemiptera</tp:taxon-name-part></tp:taxon-name> collected in the Amazonas by prof. J.W.H. Trail., M.A., M.D., in the yaers 1873-1875, with descriptions of the new species</article-title><source>Transactions of the Entomological Society of London</source><volume>4</volume><fpage>267</fpage><lpage>276</lpage></element-citation></ref><ref id="B13852472"><element-citation xmlns:xlink="http://www.w3.org/1999/xlink" publication-type="article" xlink:type="simple"><person-group person-group-type="author"><name name-style="western"><surname>Lundblad</surname><given-names>O.</given-names></name></person-group><year>1933</year><article-title>Zur Kenntnis der aquatilen un semiaquatilen Hemipteren von Sumatra, Java und Bali</article-title><source>Archiv für Hydrobiologie</source><volume>12</volume><fpage>1</fpage><lpage>95</lpage><comment content-type="language">German</comment></element-citation></ref><ref id="B13852184"><element-citation xmlns:xlink="http://www.w3.org/1999/xlink" publication-type="article" xlink:type="simple"><person-group person-group-type="author"><name name-style="western"><surname>Deay</surname><given-names>H. O.</given-names></name></person-group><year>1935</year><article-title>The genus <italic><tp:taxon-name><tp:taxon-name-part taxon-name-part-type="genus" reg="Tenagobia">Tenagobia</tp:taxon-name-part></tp:taxon-name></italic> Bergroth (<tp:taxon-name><tp:taxon-name-part taxon-name-part-type="family" reg="Corixidae">Corixidae</tp:taxon-name-part></tp:taxon-name>, <tp:taxon-name><tp:taxon-name-part taxon-name-part-type="order" reg="Hemiptera">Hemiptera</tp:taxon-name-part></tp:taxon-name>)</article-title><source>The University of Kansas Science Bulletin</source><volume>22</volume><fpage>403</fpage><lpage>458</lpage></element-citation></ref><ref id="B13852543"><element-citation xmlns:xlink="http://www.w3.org/1999/xlink" publication-type="article" xlink:type="simple"><person-group person-group-type="author"><name name-style="western"><surname>Nieser</surname><given-names>N.</given-names></name></person-group><year>1977</year><article-title>A revision of the genus <italic><tp:taxon-name><tp:taxon-name-part taxon-name-part-type="genus" reg="Tenagobia">Tenagobia</tp:taxon-name-part></tp:taxon-name></italic> Bergroth (<tp:taxon-name><tp:taxon-name-part taxon-name-part-type="suborder" reg="Heteroptera">Heteroptera</tp:taxon-name-part></tp:taxon-name>: <tp:taxon-name><tp:taxon-name-part taxon-name-part-type="family" reg="Corixidae">Corixidae</tp:taxon-name-part></tp:taxon-name></article-title><source>Studies on Neotropical Fauna and Environment</source><volume>12</volume><fpage>1</fpage><lpage>56</lpage><pub-id pub-id-type="doi">10.1080/01650527709360510</pub-id></element-citation></ref></ref-list></tp:taxon-treatment>
